# Supplementary material for: Quantitative In-Depth Transcriptome Analysis Implicates Peritoneal Macrophages as Important Players in the Complement and Coagulation Systems
Source: Int J Mol Sci. 2022 Jan 21;23(3):1185. doi: 10.3390/ijms23031185 (PMC8835655; doi:10.3390/ijms23031185)
Supplement: Supplementary file 1 [file ijms-23-01185-s001.zip]

Archive with 1 entries (1 files):
- ijms-1528669-supplementary.pdf
